# Supplementary material for: A Dynamic Compartmental Model to Explore the Optimal Strategy of Varicella Vaccination: An Epidemiological Study in Jiangsu Province, China
Source: Trop Med Infect Dis. 2022 Dec 27;8(1):17. doi: 10.3390/tropicalmed8010017 (PMC9861499; doi:10.3390/tropicalmed8010017)
Supplement: Supplementary file 1 [file tropicalmed-08-00017-s001.zip]

Archive with 1 entries (1 files):
- tropicalmed-2060727-supplementary.pdf
